# Supplementary material for: Genome-Wide Association Study Confirming Association of HLA-DP with Protection against Chronic Hepatitis B and Viral Clearance in Japanese and Korean
Source: PLoS One. 2012 Jun 21;7(6):e39175. doi: 10.1371/journal.pone.0039175 (PMC3380898; doi:10.1371/journal.pone.0039175)
Supplement: Table S3 — Results for 29 SNPs selected in replication study using samples from HBV carriers and HBV-resolved individuals. a P values by chi-squared test for allelic model. bOdds ratio of minor allele from two-by-two allele frequency table. cMeta-analysis was tested using additive, two-tailed CMH fixed-effects model. (XLSX) [file pone.0039175.s007.xlsx]

## Sheet: HBV vs HBcAb
dbSNP RS ID	Chr	Gene	GWAS			Replication-1			Replication-2			Combine			Meta analysis
			p-valuea	ORb		p-valuea	ORb		p-valuea	ORb		p-valuea	ORb		p-valuec	ORc
rs4845895	1	TNFRSF8	4.00797e-05	0.5366		0.506	0.9052		0.1741	0.7909		0.0002	0.715
rs7528035	1	CAPZB	8.50375e-05	0.2273		0.4838	0.7903		0.5608	0.6197		0.0004	0.4591
rs2034693	2	LTBP1	2.99819e-06	0.4936		0.9616	0.9926		0.0806	0.74		6.2062e-05	0.6962
rs2717038	2	FANCL	1.5656e-05	0.5205		0.1611	0.8132		0.618	1.0886		0.0042	0.7756
rs9276431	6	---	3.36343e-05	0.4241		0.7587	0.9347		0.006	0.5526		5.3791e-06	0.5764		2.10299e-05	0.593573
rs7768538	6	HLA-DQB2	6.27205e-05	0.4049		0.7298	0.9217		0.0018	0.5009		7.7897e-06	0.5637		1.09667e-05	0.563897
rs3077	6	HLA-DPA1	9.24366e-07	0.4439		0.0332	0.7165		2.34513e-07	0.4112		3.32588e-11	0.538		3.2815e-12	0.517933
rs1431403	6	HLA-DPB1	8.71999e-05	0.526		0.0133	0.682		3.73485e-08	0.3866		3.1055e-10	0.5571		1.36062e-11	0.52998
rs9277542	6	HLA-DPB1	3.15127e-05	0.5117		0.0125	0.6828		4.96588e-06	0.4589		6.8926e-09	0.5889		1.41999e-10	0.551475
rs12195525	6	NOX3	3.91522e-06	2.8652		0.4823	1.1682		0.2011	1.432		0.0003	1.67
rs705944	6	TULP4	0.0001	0.5564		0.0099	0.6766		0.2823	0.8326		4.29607e-06	0.6598
rs1041566	6	TULP4	8.94542e-05	0.5546		0.0402	0.7337		0.4546	0.8795		3.5691e-05	0.6905
rs887939	7	NXPH1	5.46878e-05	0.3893		0.1978	1.3323		0.3202	0.7781		0.0337	0.7578
rs12671170	7	7A5	2.01923e-05	5.6174		0.7209	1.1246		0.2132	1.4981		0.0016	1.797
rs4719763	7	NPY	0.0001	1.8333		0.3812	1.1466		0.8906	1.0251		0.0033	1.3155
rs16926137	8	RAB2A	1.37217e-05	0.4922		0.3261	0.8566		0.2811	0.8122		0.0001	0.6911
rs10112966	8	PYCRL	4.37135e-06	2.0066		0.4937	0.9007		0.2057	1.2446		0.0025	1.3139
rs13300111	9	KIAA0020	7.75065e-05	1.9588		0.7113	0.9396		0.1859	0.7727		0.1264	1.1689
rs3808728	9	SH3GL2	3.07929e-05	0.211		0.7634	1.1081		0.1531	1.665		0.0887	0.7181
rs12218675	10	MKI67	6.14787e-06	0.3328		0.6602	0.9054		0.1951	0.697		0.0001	0.5932
rs16908990	10	MKI67	5.27299e-06	0.3255		0.3734	1.2485		0.3475	0.769		0.0029	0.6581
rs4269885	11	CNTN5	1.80626e-05	0.5157		0.991	0.9983		0.0659	0.7219		0.0004	0.7204
rs12315364	12	LRRC23	7.24273e-05	0.4978		0.7471	1.0603		0.5664	1.1169		0.0569	0.8223
rs2810442	13	KCTD12	4.94861e-05	0.5296		0.4539	1.1259		0.8152	1.0444		0.032	0.818
rs7194732	16	ERCC4	0.0001	1.8242		0.9108	0.9827		0.9913	0.9981		0.0537	1.1924
rs1476512	17	SLC4A1	6.33805e-05	0.4919		0.8207	0.9624		0.3941	1.1746		0.0438	0.8127
rs10514170	18	LOC284274	3.41189e-05	2.0366		0.1339	0.7738		0.4867	0.8774		0.293	1.1134
rs6077908	20	JAG1	0.0001	0.5463		0.6678	1.0693		0.6944	0.9338		0.0219	0.8102
rs2027625	21	C21orf34	3.33181e-05	1.8565		0.8949	0.9805		0.1835	1.2546		0.0005	1.3583
